# Supplementary material for: Do invasive plants structure microbial communities to accelerate decomposition in intermountain grasslands?
Source: Ecol Evol. 2017 Nov 21;7(24):11227–35. doi: 10.1002/ece3.3608 (PMC5743483; doi:10.1002/ece3.3608)
Supplement: Supplementary file 2 [file ECE3-7-11227-s002.R]

# R script to accompany McTee et al., (n.d.) "Do exotic invasive plants structure microbial communities...
# ...to accelerate decomposition in intermountain grasslands?"
# Make sure to set the working directory to match the location of the data
setwd("~/Documents/Egnyte/Private/mmctee/MPG/Manuscripts/Ecosystem processes/Manuscript/2016-17/Final Data")
#install.packages("xlsx")
library(xlsx) #Will need to install the "xlsx" package. If so, delete the "#" in the line above and run that line first
library(lme4)
library(lmerTest)
library(multcomp)
library(lattice)
library(car)
library(vegan)
###################
### Temperature ###
###################
data <- read.xlsx("McTee_Data.xlsx",header=T, sheetName="Temperature")
str(data)
head(data)
tail(data)
se <- function(x){
  sd(x)/(sqrt(length(x)))
}
aggregate(data$Ave~data$Area,FUN=mean)
aggregate(data$Ave~data$Area,FUN=se)
leveneTest(data$Ave~data$Area)
shapiro.test(data$Ave~data$Area)
fit.temp <- lmer(Ave~Area*Date+(1|Site), data=data)
anova(fit.temp)
plot(fit.temp)
tot <-aggregate(data$Ave~data$Area+data$Date,FUN=mean) #mean monthly temperature
names(tot) <-c("area","month","temp")
tot$month<- factor(tot$month,levels= c("April","May","June","July","Aug","Sept","Oct")) #order months
tot <- tot[order(tot$month),]
tot.se <- aggregate(data$Ave~data$Area+data$Date,FUN=se) #std error for monthly temperature
names(tot.se) <-c("area","month","temp")
tot.se$month<- factor(tot.se$month,levels= c("April","May","June","July","Aug","Sept","Oct")) #order months
tot.se <- tot.se[order(tot.se$month),]

#native
nat <- subset(tot,tot$area=="Native")
nat.se <- subset(tot.se,tot.se$area=="Native")
nat.low <-nat$temp-nat.se$temp
nat.hi <-nat$temp+nat.se$temp
#cheatgrass
cheat <- subset(tot,tot$area=="Cheatgrass")
cheat.se <- subset(tot.se,tot.se$area=="Cheatgrass")
cheat.low <-cheat$temp-cheat.se$temp
cheat.hi <-cheat$temp+cheat.se$temp
#knapweed
knap <- subset(tot,tot$area=="Knapweed")
knap.se <- subset(tot.se,tot.se$area=="Knapweed")
knap.low <-knap$temp-knap.se$temp
knap.hi <-knap$temp+knap.se$temp
#leafy spurge
spurge <- subset(tot,tot$area=="Leafy spurge")
spurge.se <- subset(tot.se,tot.se$area=="Leafy spurge")
spurge.low <-spurge$temp-spurge.se$temp
spurge.hi <-spurge$temp+spurge.se$temp

tiff("Temperature.tiff", width=6,height=6,units="in", res=300,bg="white") #this plot will be saved in your working directory
x <- c(1:7)
plot(x,nat$temp, type="o", ylim=c(9,26), lwd=1, pch=0, ylab="", xlab="", xaxt="n", yaxt="n",bty="n")
arrows(x,nat.low,x,nat.hi, length=.05, angle=90, code=3, lwd=1)
par(new=TRUE)
plot(x,cheat$temp, type="o", ylim=c(9,26), lwd=1, pch=16, ylab="", xlab="", xaxt="n", yaxt="n",bty="n")
arrows(x,cheat.low,x,cheat.hi, length=.05, angle=90, code=3, lwd=1)
par(new=TRUE)
plot(x,knap$temp, type="o", ylim=c(9,26), lwd=1, pch=17, ylab="", xlab="", xaxt="n", yaxt="n",bty="n")
arrows(x,knap.low,x,knap.hi, length=.05, angle=90, code=3, lwd=1)
par(new=TRUE)
lab <- expression(paste("Soil temperature (" ^ "o" ,"C)"))
plot(x,spurge$temp, type="o", ylim=c(9,26), lwd=1, pch=5, lty=2,  xlab="Month", ylab=lab, xaxt="n")
mon <- c("Apr.","May","June","July","Aug.","Sept.","Oct.")
axis(1, at=1:7, labels=mon[1:7])
arrows(x,spurge.low,x,spurge.hi, length=.05, angle=90, code=3,  lwd=1)
legend("topleft",lty=c(1,3,2),bty='n', pch=c(0,16,17,5),legend=c("Native","Cheatgrass","Spotted knapweed", "Leafy spurge"))
dev.off()

####################
######## pH ########
####################
data <- read.xlsx("McTee_Data.xlsx",header=T, sheetName="pH")
str(data)
head(data)
tail(data)
se <- function(x){
  sd(x)/(sqrt(length(x)))
}
aggregate(data$pH~data$Area,FUN=mean) #seasonal
aggregate(data$pH~data$Area,FUN=se)
aggregate(data$pH~data$Area+data$Month,FUN=mean) #Look at variation over season
leveneTest(data$pH~data$Area)
fit.temp <- lmer(pH~Area*Month+(1|Site), data=data)
anova(fit.temp)
summary(glht(fit.temp, linfct = mcp(Area = "Tukey")), test = adjusted("holm"))
plot(fit.temp)
###########################
### Decomposition Rates ###
###########################
data <- read.xlsx("McTee_Data.xlsx",header=T, sheetName="Decomposition")
data$litter <- factor(data$litter, levels=c("N","C","K","L"))
data <- data[order(data$litter),]
head(data)
tail(data)
str(data)
lengths <- aggregate(data$loss_pct, by=list(data$site,data$area,data$litter, data$harvest), length)
#the above code shows that we have unequal observations
root.1 <- subset(data,data$type=="r" & data$harvest==1)
root.2a <- subset(data,data$type=="r" & data$harvest==2)
#The next line takes the mean weights from harvest two because the samples were weighed twice.
root.2 <- aggregate(root.2a$loss_pct, by=list(root.2a$site,root.2a$area,root.2a$litter), mean)
names(root.2)<- c("site","area", "litter", "loss_pct")
shoot.1 <- subset(data,data$type=="s" & data$harvest==1) 
shoot.2a <- subset(data,data$type=="s" & data$harvest==2)
shoot.2 <- aggregate(shoot.2a$loss_pct, by=list(shoot.2a$site,shoot.2a$area,shoot.2a$litter), mean)
names(shoot.2)<- c("site","area", "litter", "loss_pct")

se <- function(x){
  sd(x)/(sqrt(length(x)))
}
#aggregate for shoot.1
shoot1.mean <-aggregate(shoot.1$loss_pct, by=list(shoot.1$harvest,shoot.1$type,shoot.1$litter), mean)
names(shoot1.mean) <- c("harvest","type","plant","mean")
shoot1.se <-aggregate(shoot.1$loss_pct, by=list(shoot.1$harvest,shoot.1$type,shoot.1$litter), se)
names(shoot1.se) <- c("harvest","type","plant","se")
shoot.selow <- shoot1.mean$mean-shoot1.se$se
shoot.sehi <- shoot1.mean$mean+shoot1.se$se
shoot1.mean["se.low"] <- shoot.selow
shoot1.mean["se.hi"] <- shoot.sehi
shoot1.mean[1] <-NULL
shoot1.mean[1] <-NULL
names(shoot1.mean) <- c("plant","mean","se.low","se.hi")

#aggregate for shoot.2
shoot2.mean <-aggregate(shoot.2$loss_pct, by=list(shoot.2$litter), mean)
names(shoot2.mean) <- c("plant","mean")
shoot2.se <-aggregate(shoot.2$loss_pct, by=list(shoot.2$litter), se)
names(shoot2.se) <- c("plant","se")
shoot.selow <- shoot2.mean$mean-shoot2.se$se
shoot.sehi <- shoot2.mean$mean+shoot2.se$se
shoot2.mean["se.low"] <- shoot.selow
shoot2.mean["se.hi"] <- shoot.sehi

#bind the shoot data
shoot.tot<- rbind(shoot1.mean,shoot2.mean)
tiff("decomp_shoots_NMDS.tiff", width=6,height=6,units="in", res=300,bg="white") #this plot will be saved in your working directory
#barplot for shoots
barplot(shoot.tot$mean, col=c('blue','red','orange','green'), beside=TRUE,
        ylim=c(0,50),space=rep(c(1,0,0,0),2), cex.axis = 1.5, xlab='', ylab="Mass loss (%)",cex.lab=1.5)
x<-c(1.5,2.5,3.5,4.5,6.5,7.5,8.5,9.5)
arrows(x,shoot.tot$se.low,x,shoot.tot$se.hi, length=.05, angle=90, code=3, lwd=2)
segments(0,0,10,0, lwd=2)
legend(.5,52, legend=c("Bluebunch wheatgrass","Cheatgrass", "Spotted knapweed", "Leafy spurge"),
       fill=c("blue","red","orange","green"), bty='n',cex=1.5)
dev.off()
########################
### Roots
#######################
#aggregate for root.1
root1.mean <-aggregate(root.1$loss_pct, by=list(root.1$harvest,root.1$type,root.1$litter), mean)
names(root1.mean) <- c("harvest","type","plant","mean")
root1.se <-aggregate(root.1$loss_pct, by=list(root.1$harvest,root.1$type,root.1$litter), se)
names(root1.se) <- c("harvest","type","plant","se")
root.selow <- root1.mean$mean-root1.se$se
root.sehi <- root1.mean$mean+root1.se$se
root1.mean["se.low"] <- root.selow
root1.mean["se.hi"] <- root.sehi
root1.mean[1] <-NULL
root1.mean[1] <-NULL
names(root1.mean) <- c("plant","mean","se.low","se.hi")

#aggregate for root.2
root2.mean <-aggregate(root.2$loss_pct, by=list(root.2$litter), mean)
names(root2.mean) <- c("plant","mean")
root2.se <-aggregate(root.2$loss_pct, by=list(root.2$litter), se)
names(root2.se) <- c("plant","se")
root.selow <- root2.mean$mean-root2.se$se
root.sehi <- root2.mean$mean+root2.se$se
root2.mean["se.low"] <- root.selow
root2.mean["se.hi"] <- root.sehi

#bind the shoot data
root.tot<- rbind(root1.mean,root2.mean)

#barplot for roots
tiff("decomp_roots_NMDS.tiff", width=6,height=6,units="in", res=300,bg="white") #this plot will be saved in your working directory
barplot(root.tot$mean, col=c('blue','red','orange','green'), beside=TRUE,
        ylim=c(0,50),space=rep(c(1,0,0,0),2), cex.axis = 1.5, xlab='', ylab="Mass loss (%)",cex.lab=1.5)
x<-c(1.5,2.5,3.5,4.5,6.5,7.5,8.5,9.5)
arrows(x,root.tot$se.low,x,root.tot$se.hi, length=.05, angle=90, code=3, lwd=2)
mtext("3 Months", side=1,line=1, cex=1.5, at=3)
mtext("6 Months", side=1,line=1, cex=1.5, at=8.15)
segments(0,0,10,0, lwd=2)
dev.off()

##################################
#Shoot 1
leveneTest(loss_pct~area, data=shoot.1)
fit.lmer1 <- lmer(loss_pct~litter*area + (1|site/area), data=shoot.1)
anova(fit.lmer1)
summary(glht(fit.lmer1, linfct = mcp(litter = "Tukey")), test = adjusted("holm"))
plot(fit.lmer1)
#Shoot 2
leveneTest(loss_pct~area, data=shoot.2)
fit.lmer1 <- lmer(loss_pct~litter*area + (1|site/area), data=shoot.2)
anova(fit.lmer1)
summary(glht(fit.lmer1, linfct = mcp(litter = "Tukey")), test = adjusted("holm"))
plot(fit.lmer1)
#Root 1
leveneTest(loss_pct~area, data=root.1)
fit.lmer1 <- lmer(loss_pct~litter*area + (1|site/area), data=root.1)
anova(fit.lmer1)
summary(glht(fit.lmer1, linfct = mcp(litter = "Tukey")), test = adjusted("holm"))
summary(glht(fit.lmer1, linfct = mcp(area = "Tukey")), test = adjusted("holm"))
plot(fit.lmer1)
#Root 2
leveneTest(loss_pct~area, data=root.2)
fit.lmer1 <- lmer(loss_pct~litter*area + (1|site/area), data=root.2)
anova(fit.lmer1)
summary(glht(fit.lmer1, linfct = mcp(litter = "Tukey")), test = adjusted("holm"))
plot(fit.lmer1)
################################################
############# Fungi PERMANOVA type #############
################################################
#results will vary slightly for each run
data <- read.xlsx("McTee_Data.xlsx",header=T, sheetName="Fungi_TRFLP")
#the top row is fragments lengths and values equal fluoresence
str(data)
head(data)
tail(data)
data1 <- data[-c(1:5)] #this removes the factors
nmds<-metaMDS(data1)
plot(nmds,type="t", main=paste("NMDS/Bray - Stress =", round(nmds$stress,3))) #NMDS plot
par(mfrow=c(1,2))
stressplot(nmds, main="Shepard plot")
gof = goodness(nmds)
plot(nmds, type="t", main="Goodness of fit")
points(nmds,display="sites", cex=gof*2)
#convert the data to binary
df1 <- sign(data1)
df1[c("location","site","litter","type","code")] <- data[c(1:5)]
head(df1)
tail(df1)
df <- df1[-c(146:150)] #this removes the factors
head(df)
adonis(data1~type, data=data)
############################################

######################################
##### Fungi on roots then shoots #####
######################################
data <- read.xlsx("McTee_Data.xlsx",header=T, sheetName="Fungi_TRFLP")
#the top row is fragments lengths and values equal fluoresence
str(data)
head(data)
tail(data)
data1 <- data[-c(1:5)] #this removes the factors
nmds<-metaMDS(data1)
#roots
#data <- read.csv("fungi.csv",header=T)
data<- subset(data, data$type=="root")
data1 <- data[-c(1:5)] #this removes the factors
nmds<-metaMDS(data1)
plot(nmds,type="t", main=paste("NMDS/Bray - Stress =", round(nmds$stress,3))) #NMDS plot
par(mfrow=c(1,2))
stressplot(nmds, main="Shepard plot")
df1 <- sign(data1) #convert the data to binary
df1[c("location","site","litter","type","code")] <- data[c(1:5)]
head(df1)
tail(df1)
df <- df1[-c(146:150)] #this removes the factors
head(df)
adonis(df~litter+site+litter:site,strata=df1$location, data=df1)

#shoots
data <- read.xlsx("McTee_Data.xlsx",header=T, sheetName="Fungi_TRFLP")
data<- subset(data, data$type=="shoot")
data1 <- data[-c(1:5)] #this removes the factors
nmds<-metaMDS(data1)
plot(nmds,type="t", main=paste("NMDS/Bray - Stress =", round(nmds$stress,3))) #NMDS plot
par(mfrow=c(1,2))
stressplot(nmds, main="Shepard plot")
df1 <- sign(data1) #convert the data to binary
df1[c("location","site","litter","type","code")] <- data[c(1:5)]
head(df1)
tail(df1)
df <- df1[-c(146:150)] #this removes the factors
head(df)
adonis(df~litter+site+litter:site,strata=df1$location, data=df1)
######################################

###########################################
######### Bacteria PerMANOVA type #########
###########################################
data <- read.xlsx("McTee_Data.xlsx",header=T, sheetName="Bacteria_TRFLP")
#the top row is fragments lengths and values equal fluoresence
str(data) #row 21 and 65 have no data
head(data)
tail(data)
data<-data[-c(21,65),] #removes row 21 and 65 because they don't have data
data1 <- data[-c(1:5)] #this removes the factors
nmds<-metaMDS(data1)
plot(nmds,type="t", main=paste("NMDS/Bray - Stress =", round(nmds$stress,3))) #NMDS plot
par(mfrow=c(1,2))
stressplot(nmds, main="Shepard plot")
df1 <- sign(data1) #convert the data to binary
df1[c("location","site","litter","type","code")] <- data[c(1:5)]
head(df1)
tail(df1)
df <- df1[-c(106:110)] #this removes the factors
head(df)
adonis(df~type, data=df1)

#####################################
### Bacteria on roots then shoots ###
#####################################
#roots
data <- read.xlsx("McTee_Data.xlsx",header=T, sheetName="Bacteria_TRFLP")
#the top row is fragments lengths and values equal fluoresence
str(data) #row 21 and 65 have no data
head(data)
tail(data)
data<-data[-c(21,65),] #removes row 21 and 65 because they don't have data
data<- subset(data, data$type=="root")
data1 <- data[-c(1:5)] #this removes the factors
nmds<-metaMDS(data1)
plot(nmds,type="t", main=paste("NMDS/Bray - Stress =", round(nmds$stress,3))) #NMDS plot
par(mfrow=c(1,2))
stressplot(nmds, main="Shepard plot")
df1 <- sign(data1) #convert the data to binary
df1[c("location","site","litter","type","code")] <- data[c(1:5)]
head(df1)
tail(df1)
df <- df1[-c(106:110)] #this removes the factors
head(df)
adonis(df~litter+site+litter:site,strata=df1$location, data=df1)

#shoots
data <- read.xlsx("McTee_Data.xlsx",header=T, sheetName="Bacteria_TRFLP")
#the top row is fragments lengths and values equal fluoresence
str(data) #row 21 and 65 have no data
head(data)
tail(data)
data<-data[-c(21,65),] #removes row 21 and 65 because they don't have data
data<- subset(data, data$type=="shoot")
data1 <- data[-c(1:5)] #this removes the factors
nmds<-metaMDS(data1)
plot(nmds,type="t", main=paste("NMDS/Bray - Stress =", round(nmds$stress,3))) #NMDS plot
par(mfrow=c(1,2))
stressplot(nmds, main="Shepard plot")
df1 <- sign(data1) #convert the data to binary
df1[c("location","site","litter","type","code")] <- data[c(1:5)]
head(df1)
tail(df1)
df <- df1[-c(106:110)] #this removes the factors
head(df)
adonis(df~litter+site+litter:site,strata=df1$location, data=df1)
######################################

###########################
####### Fungi Shoot TRFLP #######
###########################
library(vegan)
library(MASS)
data <- read.xlsx("McTee_Data.xlsx",header=T, sheetName="Fungi_TRFLP")
#the top row is fragment lengths and values equal fluoresence
str(data)
head(data)
tail(data)
data <- subset(data,data$type=="shoot") #overwrites data with only the shoots
env <- data[c(1:5)]
otudata <- data[-c(1:5)] #this removes the factors, I renamed the df to flow with her code
set.seed(2)
rownames(otudata)
otudata[1:3]
nms.spec<-metaMDS(otudata, autotransform=T, distance="bray", binary=TRUE, trymax=50,k=2, engine='monoMDS')
names(nms.spec)
nms.spec
envfit(nms.spec,env,perm=999,na.rm=TRUE,choices = 1:2)
par(mfrow = c(1,1))
stressplot(nms.spec)
dev.off()

###################################################
########## Start fungi shoots NMDS plot ###########
###################################################
#aggregate mean based on litter, type, site
tiff("fungi_shoots_NMDS.tiff", width=6,height=6,units="in", res=300,bg="white") #this plot will be saved in your working directory
fig.nms.spec <- ordiplot(nms.spec, type = "none", main = "", ylim=c(-0.75,1.5), xlim=c(-1.0,1.1), cex.lab=1.3, cex.axis=1.3)
a <- aggregate(fig.nms.spec$sites, by=list(env$litter,env$type,env$site), mean)
se.f <- function(x) sd(x)/sqrt(length(x))
se <- aggregate(fig.nms.spec$sites, by=list(env$litter,env$type,env$site), se.f)
######## cheat shoots #######
sub <- subset(a,a$Group.1=="cheat"& a$Group.2=="shoot" & a$Group.3=="cheat")
se.sub <- subset(se,se$Group.1=="cheat"& se$Group.2=="shoot" & se$Group.3=="cheat")
points(sub$NMDS1,sub$NMDS2, col="red",cex=1.8, pch=19) #works
arrows(sub$NMDS1, sub$NMDS2,sub$NMDS1-se.sub$NMDS1, sub$NMDS2, length=0.05, angle=90, code=2)
arrows(sub$NMDS1, sub$NMDS2,sub$NMDS1+se.sub$NMDS1, sub$NMDS2, length=0.05, angle=90, code=2)
arrows(sub$NMDS1, sub$NMDS2,sub$NMDS1, sub$NMDS2-se.sub$NMDS2, length=0.05, angle=90, code=2)
arrows(sub$NMDS1, sub$NMDS2,sub$NMDS1, sub$NMDS2+se.sub$NMDS2, length=0.05, angle=90, code=2)
#
sub <- subset(a,a$Group.1=="cheat"& a$Group.2=="shoot" & a$Group.3=="spurge")
se.sub <- subset(se,se$Group.1=="cheat"& se$Group.2=="shoot" & se$Group.3=="spurge")
points(sub$NMDS1,sub$NMDS2, col="red", cex=1.8, pch=15) #works
arrows(sub$NMDS1, sub$NMDS2,sub$NMDS1-se.sub$NMDS1, sub$NMDS2, length=0.05, angle=90, code=2)
arrows(sub$NMDS1, sub$NMDS2,sub$NMDS1+se.sub$NMDS1, sub$NMDS2, length=0.05, angle=90, code=2)
arrows(sub$NMDS1, sub$NMDS2,sub$NMDS1, sub$NMDS2-se.sub$NMDS2, length=0.05, angle=90, code=2)
arrows(sub$NMDS1, sub$NMDS2,sub$NMDS1, sub$NMDS2+se.sub$NMDS2, length=0.05, angle=90, code=2)

sub <- subset(a,a$Group.1=="cheat"& a$Group.2=="shoot" & a$Group.3=="knapweed")
se.sub <- subset(se,se$Group.1=="cheat"& se$Group.2=="shoot" & se$Group.3=="knapweed")
points(sub$NMDS1,sub$NMDS2, cex=1.8, col="red", pch=17) #works
arrows(sub$NMDS1, sub$NMDS2,sub$NMDS1-se.sub$NMDS1, sub$NMDS2, length=0.05, angle=90, code=2)
arrows(sub$NMDS1, sub$NMDS2,sub$NMDS1+se.sub$NMDS1, sub$NMDS2, length=0.05, angle=90, code=2)
arrows(sub$NMDS1, sub$NMDS2,sub$NMDS1, sub$NMDS2-se.sub$NMDS2, length=0.05, angle=90, code=2)
arrows(sub$NMDS1, sub$NMDS2,sub$NMDS1, sub$NMDS2+se.sub$NMDS2, length=0.05, angle=90, code=2)

sub <- subset(a,a$Group.1=="cheat"& a$Group.2=="shoot" & a$Group.3=="native")
se.sub <- subset(se,se$Group.1=="cheat"& se$Group.2=="shoot" & se$Group.3=="native")
points(sub$NMDS1,sub$NMDS2, cex=1.8, col="red", pch=18) #works
arrows(sub$NMDS1, sub$NMDS2,sub$NMDS1-se.sub$NMDS1, sub$NMDS2, length=0.05, angle=90, code=2)
arrows(sub$NMDS1, sub$NMDS2,sub$NMDS1+se.sub$NMDS1, sub$NMDS2, length=0.05, angle=90, code=2)
arrows(sub$NMDS1, sub$NMDS2,sub$NMDS1, sub$NMDS2-se.sub$NMDS2, length=0.05, angle=90, code=2)
arrows(sub$NMDS1, sub$NMDS2,sub$NMDS1, sub$NMDS2+se.sub$NMDS2, length=0.05, angle=90, code=2)

######## spurge shoots #######
sub <- subset(a,a$Group.1=="spurge"& a$Group.2=="shoot" & a$Group.3=="cheat")
se.sub <- subset(se,se$Group.1=="spurge"& se$Group.2=="shoot" & se$Group.3=="cheat")
points(sub$NMDS1,sub$NMDS2, cex=1.8, col="green",pch=19) #works
arrows(sub$NMDS1, sub$NMDS2,sub$NMDS1-se.sub$NMDS1, sub$NMDS2, length=0.05, angle=90, code=2)
arrows(sub$NMDS1, sub$NMDS2,sub$NMDS1+se.sub$NMDS1, sub$NMDS2, length=0.05, angle=90, code=2)
arrows(sub$NMDS1, sub$NMDS2,sub$NMDS1, sub$NMDS2-se.sub$NMDS2, length=0.05, angle=90, code=2)
arrows(sub$NMDS1, sub$NMDS2,sub$NMDS1, sub$NMDS2+se.sub$NMDS2, length=0.05, angle=90, code=2)
#
sub <- subset(a,a$Group.1=="spurge"& a$Group.2=="shoot" & a$Group.3=="spurge")
se.sub <- subset(se,se$Group.1=="spurge"& se$Group.2=="shoot" & se$Group.3=="spurge")
points(sub$NMDS1,sub$NMDS2, cex=1.8, col="green", pch=15) #works
arrows(sub$NMDS1, sub$NMDS2,sub$NMDS1-se.sub$NMDS1, sub$NMDS2, length=0.05, angle=90, code=2)
arrows(sub$NMDS1, sub$NMDS2,sub$NMDS1+se.sub$NMDS1, sub$NMDS2, length=0.05, angle=90, code=2)
arrows(sub$NMDS1, sub$NMDS2,sub$NMDS1, sub$NMDS2-se.sub$NMDS2, length=0.05, angle=90, code=2)
arrows(sub$NMDS1, sub$NMDS2,sub$NMDS1, sub$NMDS2+se.sub$NMDS2, length=0.05, angle=90, code=2)

sub <- subset(a,a$Group.1=="spurge"& a$Group.2=="shoot" & a$Group.3=="knapweed")
se.sub <- subset(se,se$Group.1=="spurge"& se$Group.2=="shoot" & se$Group.3=="knapweed")
points(sub$NMDS1,sub$NMDS2, cex=1.8, col="green", pch=17) #works
arrows(sub$NMDS1, sub$NMDS2,sub$NMDS1-se.sub$NMDS1, sub$NMDS2, length=0.05, angle=90, code=2)
arrows(sub$NMDS1, sub$NMDS2,sub$NMDS1+se.sub$NMDS1, sub$NMDS2, length=0.05, angle=90, code=2)
arrows(sub$NMDS1, sub$NMDS2,sub$NMDS1, sub$NMDS2-se.sub$NMDS2, length=0.05, angle=90, code=2)
arrows(sub$NMDS1, sub$NMDS2,sub$NMDS1, sub$NMDS2+se.sub$NMDS2, length=0.05, angle=90, code=2)

sub <- subset(a,a$Group.1=="spurge"& a$Group.2=="shoot" & a$Group.3=="native")
se.sub <- subset(se,se$Group.1=="spurge"& se$Group.2=="shoot" & se$Group.3=="native")
points(sub$NMDS1,sub$NMDS2, cex=1.8, col="green", pch=18) #works
arrows(sub$NMDS1, sub$NMDS2,sub$NMDS1-se.sub$NMDS1, sub$NMDS2, length=0.05, angle=90, code=2)
arrows(sub$NMDS1, sub$NMDS2,sub$NMDS1+se.sub$NMDS1, sub$NMDS2, length=0.05, angle=90, code=2)
arrows(sub$NMDS1, sub$NMDS2,sub$NMDS1, sub$NMDS2-se.sub$NMDS2, length=0.05, angle=90, code=2)
arrows(sub$NMDS1, sub$NMDS2,sub$NMDS1, sub$NMDS2+se.sub$NMDS2, length=0.05, angle=90, code=2)

######## knapweed shoots #######
sub <- subset(a,a$Group.1=="knapweed"& a$Group.2=="shoot" & a$Group.3=="cheat")
se.sub <- subset(se,se$Group.1=="knapweed"& se$Group.2=="shoot" & se$Group.3=="cheat")
points(sub$NMDS1,sub$NMDS2, cex=1.8, col="orange",pch=19) #works
arrows(sub$NMDS1, sub$NMDS2,sub$NMDS1-se.sub$NMDS1, sub$NMDS2, length=0.05, angle=90, code=2)
arrows(sub$NMDS1, sub$NMDS2,sub$NMDS1+se.sub$NMDS1, sub$NMDS2, length=0.05, angle=90, code=2)
arrows(sub$NMDS1, sub$NMDS2,sub$NMDS1, sub$NMDS2-se.sub$NMDS2, length=0.05, angle=90, code=2)
arrows(sub$NMDS1, sub$NMDS2,sub$NMDS1, sub$NMDS2+se.sub$NMDS2, length=0.05, angle=90, code=2)
#
sub <- subset(a,a$Group.1=="knapweed"& a$Group.2=="shoot" & a$Group.3=="spurge")
se.sub <- subset(se,se$Group.1=="knapweed"& se$Group.2=="shoot" & se$Group.3=="spurge")
points(sub$NMDS1,sub$NMDS2, cex=1.8, col="orange", pch=15) #works
arrows(sub$NMDS1, sub$NMDS2,sub$NMDS1-se.sub$NMDS1, sub$NMDS2, length=0.05, angle=90, code=2)
arrows(sub$NMDS1, sub$NMDS2,sub$NMDS1+se.sub$NMDS1, sub$NMDS2, length=0.05, angle=90, code=2)
arrows(sub$NMDS1, sub$NMDS2,sub$NMDS1, sub$NMDS2-se.sub$NMDS2, length=0.05, angle=90, code=2)
arrows(sub$NMDS1, sub$NMDS2,sub$NMDS1, sub$NMDS2+se.sub$NMDS2, length=0.05, angle=90, code=2)

sub <- subset(a,a$Group.1=="knapweed"& a$Group.2=="shoot" & a$Group.3=="knapweed")
se.sub <- subset(se,se$Group.1=="knapweed"& se$Group.2=="shoot" & se$Group.3=="knapweed")
points(sub$NMDS1,sub$NMDS2, cex=1.8, col="orange",pch=17) #works
arrows(sub$NMDS1, sub$NMDS2,sub$NMDS1-se.sub$NMDS1, sub$NMDS2, length=0.05, angle=90, code=2)
arrows(sub$NMDS1, sub$NMDS2,sub$NMDS1+se.sub$NMDS1, sub$NMDS2, length=0.05, angle=90, code=2)
arrows(sub$NMDS1, sub$NMDS2,sub$NMDS1, sub$NMDS2-se.sub$NMDS2, length=0.05, angle=90, code=2)
arrows(sub$NMDS1, sub$NMDS2,sub$NMDS1, sub$NMDS2+se.sub$NMDS2, length=0.05, angle=90, code=2)

sub <- subset(a,a$Group.1=="knapweed"& a$Group.2=="shoot" & a$Group.3=="native")
se.sub <- subset(se,se$Group.1=="knapweed"& se$Group.2=="shoot" & se$Group.3=="native")
points(sub$NMDS1,sub$NMDS2, cex=1.8, col="orange",pch=18) #works
arrows(sub$NMDS1, sub$NMDS2,sub$NMDS1-se.sub$NMDS1, sub$NMDS2, length=0.05, angle=90, code=2)
arrows(sub$NMDS1, sub$NMDS2,sub$NMDS1+se.sub$NMDS1, sub$NMDS2, length=0.05, angle=90, code=2)
arrows(sub$NMDS1, sub$NMDS2,sub$NMDS1, sub$NMDS2-se.sub$NMDS2, length=0.05, angle=90, code=2)
arrows(sub$NMDS1, sub$NMDS2,sub$NMDS1, sub$NMDS2+se.sub$NMDS2, length=0.05, angle=90, code=2)

######## native shoots #######
sub <- subset(a,a$Group.1=="native"& a$Group.2=="shoot" & a$Group.3=="cheat")
se.sub <- subset(se,se$Group.1=="native"& se$Group.2=="shoot" & se$Group.3=="cheat")
points(sub$NMDS1,sub$NMDS2, cex=1.8, col="blue", pch=19) #works
arrows(sub$NMDS1, sub$NMDS2,sub$NMDS1-se.sub$NMDS1, sub$NMDS2, length=0.05, angle=90, code=2)
arrows(sub$NMDS1, sub$NMDS2,sub$NMDS1+se.sub$NMDS1, sub$NMDS2, length=0.05, angle=90, code=2)
arrows(sub$NMDS1, sub$NMDS2,sub$NMDS1, sub$NMDS2-se.sub$NMDS2, length=0.05, angle=90, code=2)
arrows(sub$NMDS1, sub$NMDS2,sub$NMDS1, sub$NMDS2+se.sub$NMDS2, length=0.05, angle=90, code=2)
#
sub <- subset(a,a$Group.1=="native"& a$Group.2=="shoot" & a$Group.3=="spurge")
se.sub <- subset(se,se$Group.1=="native"& se$Group.2=="shoot" & se$Group.3=="spurge")
points(sub$NMDS1,sub$NMDS2, cex=1.8, col="blue", pch=15) #works
arrows(sub$NMDS1, sub$NMDS2,sub$NMDS1-se.sub$NMDS1, sub$NMDS2, length=0.05, angle=90, code=2)
arrows(sub$NMDS1, sub$NMDS2,sub$NMDS1+se.sub$NMDS1, sub$NMDS2, length=0.05, angle=90, code=2)
arrows(sub$NMDS1, sub$NMDS2,sub$NMDS1, sub$NMDS2-se.sub$NMDS2, length=0.05, angle=90, code=2)
arrows(sub$NMDS1, sub$NMDS2,sub$NMDS1, sub$NMDS2+se.sub$NMDS2, length=0.05, angle=90, code=2)

sub <- subset(a,a$Group.1=="native"& a$Group.2=="shoot" & a$Group.3=="knapweed")
se.sub <- subset(se,se$Group.1=="native"& se$Group.2=="shoot" & se$Group.3=="knapweed")
points(sub$NMDS1,sub$NMDS2, cex=1.8, col="blue", pch=17) #works
arrows(sub$NMDS1, sub$NMDS2,sub$NMDS1-se.sub$NMDS1, sub$NMDS2, length=0.05, angle=90, code=2)
arrows(sub$NMDS1, sub$NMDS2,sub$NMDS1+se.sub$NMDS1, sub$NMDS2, length=0.05, angle=90, code=2)
arrows(sub$NMDS1, sub$NMDS2,sub$NMDS1, sub$NMDS2-se.sub$NMDS2, length=0.05, angle=90, code=2)
arrows(sub$NMDS1, sub$NMDS2,sub$NMDS1, sub$NMDS2+se.sub$NMDS2, length=0.05, angle=90, code=2)

sub <- subset(a,a$Group.1=="native"& a$Group.2=="shoot" & a$Group.3=="native")
se.sub <- subset(se,se$Group.1=="native"& se$Group.2=="shoot" & se$Group.3=="native")
points(sub$NMDS1,sub$NMDS2, cex=1.8, col="blue",pch=18) #works
arrows(sub$NMDS1, sub$NMDS2,sub$NMDS1-se.sub$NMDS1, sub$NMDS2, length=0.05, angle=90, code=2)
arrows(sub$NMDS1, sub$NMDS2,sub$NMDS1+se.sub$NMDS1, sub$NMDS2, length=0.05, angle=90, code=2)
arrows(sub$NMDS1, sub$NMDS2,sub$NMDS1, sub$NMDS2-se.sub$NMDS2, length=0.05, angle=90, code=2)
arrows(sub$NMDS1, sub$NMDS2,sub$NMDS1, sub$NMDS2+se.sub$NMDS2, length=0.05, angle=90, code=2)

text(x=0.05,y=1.5,"Plant species (color) & community (symbol)", cex=1.3)
#text(x=-0.7,y=1.4,"community (symbol)", cex=1.1)
legend(x=-1.37, y=1.45, c("Bluebunch wheatgrass", "Cheatgrass"), 
       col = c('blue','red'), pch=c(18,19), pt.cex=1.5,
       bty="n",text.col = "black",cex=1.3)
legend(x=.12, y=1.45, c( "Spotted knapweed", "Leafy spurge"),
       col = c('orange','green'), pch=c(17,15),pt.cex=1.5,
       bty="n",text.col = "black",cex=1.3)
abline(h=1.05)
segments(-1.18,1.42,1.26,1.42)
#legend(x=-1.05,y=1.4, c("Bluebunch wheatgrass", "Cheatgrass", "Spotted knapweed", "Leafy spurge"), title="community (symbol)",
#       col = c('blue','red', 'orange','green'), pch=c(18,19,17,15),pt.cex=2,
#       bty="n",text.col = "black", merge = TRUE,cex=1.1)
dev.off()
#########################################################
################### End of NMDS Plot ####################
#########################################################

#################################
####### Fungi Root TRFLP #######
#################################
library(vegan)
library(MASS)
data <- read.xlsx("McTee_Data.xlsx",header=T, sheetName="Fungi_TRFLP")
#the top row is fragment lengths and values equal fluoresence
str(data)
head(data)
tail(data)
data <- subset(data,data$type=="root") #overwrites data with only the shoots
env <- data[c(1:5)]
otudata <- data[-c(1:5)] #this removes the factors, I renamed the df to flow with her code
set.seed(2)
rownames(otudata)
otudata[1:3]
nms.spec<-metaMDS(otudata, autotransform=T, distance="bray", binary=TRUE, trymax=50,k=2, engine='monoMDS')
names(nms.spec)
nms.spec
envfit(nms.spec,env,perm=999,na.rm=TRUE,choices = 1:2)
par(mfrow = c(1,1))
stressplot(nms.spec)
dev.off()

############ cheat roots ##########
tiff("fungi_roots_NMDS.tiff", width=6,height=6,units="in", res=300,bg="white") #this plot will be saved in your working directory
fig.nms.spec <- ordiplot(nms.spec, type = "none", main = "", ylim=c(-0.5,1.0), xlim=c(-1.5,1.5), cex.lab=1.3, cex.axis=1.3)
a <- aggregate(fig.nms.spec$sites, by=list(env$litter,env$type,env$site), mean)
se.f <- function(x) sd(x)/sqrt(length(x))
se <- aggregate(fig.nms.spec$sites, by=list(env$litter,env$type,env$site), se.f)
sub <- subset(a,a$Group.1=="cheat"& a$Group.2=="root" & a$Group.3=="cheat")
se.sub <- subset(se,se$Group.1=="cheat"& se$Group.2=="root" & se$Group.3=="cheat")
points(sub$NMDS1,sub$NMDS2, cex=1.8, col="red", pch=19) #works
arrows(sub$NMDS1, sub$NMDS2,sub$NMDS1-se.sub$NMDS1, sub$NMDS2, length=0.05, angle=90, code=2)
arrows(sub$NMDS1, sub$NMDS2,sub$NMDS1+se.sub$NMDS1, sub$NMDS2, length=0.05, angle=90, code=2)
arrows(sub$NMDS1, sub$NMDS2,sub$NMDS1, sub$NMDS2-se.sub$NMDS2, length=0.05, angle=90, code=2)
arrows(sub$NMDS1, sub$NMDS2,sub$NMDS1, sub$NMDS2+se.sub$NMDS2, length=0.05, angle=90, code=2)
#
sub <- subset(a,a$Group.1=="cheat"& a$Group.2=="root" & a$Group.3=="spurge")
se.sub <- subset(se,se$Group.1=="cheat"& se$Group.2=="root" & se$Group.3=="spurge")
points(sub$NMDS1,sub$NMDS2, cex=1.8, col="red", pch=15) #works
arrows(sub$NMDS1, sub$NMDS2,sub$NMDS1-se.sub$NMDS1, sub$NMDS2, length=0.05, angle=90, code=2)
arrows(sub$NMDS1, sub$NMDS2,sub$NMDS1+se.sub$NMDS1, sub$NMDS2, length=0.05, angle=90, code=2)
arrows(sub$NMDS1, sub$NMDS2,sub$NMDS1, sub$NMDS2-se.sub$NMDS2, length=0.05, angle=90, code=2)
arrows(sub$NMDS1, sub$NMDS2,sub$NMDS1, sub$NMDS2+se.sub$NMDS2, length=0.05, angle=90, code=2)

sub <- subset(a,a$Group.1=="cheat"& a$Group.2=="root" & a$Group.3=="knapweed")
se.sub <- subset(se,se$Group.1=="cheat"& se$Group.2=="root" & se$Group.3=="knapweed")
points(sub$NMDS1,sub$NMDS2, cex=1.8, col="red", pch=17) #works
arrows(sub$NMDS1, sub$NMDS2,sub$NMDS1-se.sub$NMDS1, sub$NMDS2, length=0.05, angle=90, code=2)
arrows(sub$NMDS1, sub$NMDS2,sub$NMDS1+se.sub$NMDS1, sub$NMDS2, length=0.05, angle=90, code=2)
arrows(sub$NMDS1, sub$NMDS2,sub$NMDS1, sub$NMDS2-se.sub$NMDS2, length=0.05, angle=90, code=2)
arrows(sub$NMDS1, sub$NMDS2,sub$NMDS1, sub$NMDS2+se.sub$NMDS2, length=0.05, angle=90, code=2)

sub <- subset(a,a$Group.1=="cheat"& a$Group.2=="root" & a$Group.3=="native")
se.sub <- subset(se,se$Group.1=="cheat"& se$Group.2=="root" & se$Group.3=="native")
points(sub$NMDS1,sub$NMDS2, cex=1.8, col="red", pch=18) #works
arrows(sub$NMDS1, sub$NMDS2,sub$NMDS1-se.sub$NMDS1, sub$NMDS2, length=0.05, angle=90, code=2)
arrows(sub$NMDS1, sub$NMDS2,sub$NMDS1+se.sub$NMDS1, sub$NMDS2, length=0.05, angle=90, code=2)
arrows(sub$NMDS1, sub$NMDS2,sub$NMDS1, sub$NMDS2-se.sub$NMDS2, length=0.05, angle=90, code=2)
arrows(sub$NMDS1, sub$NMDS2,sub$NMDS1, sub$NMDS2+se.sub$NMDS2, length=0.05, angle=90, code=2)


############ spurge roots ##########
sub <- subset(a,a$Group.1=="spurge"& a$Group.2=="root" & a$Group.3=="cheat")
se.sub <- subset(se,se$Group.1=="spurge"& se$Group.2=="root" & se$Group.3=="cheat")
points(sub$NMDS1,sub$NMDS2, cex=1.8, col="green",pch=19) #works
arrows(sub$NMDS1, sub$NMDS2,sub$NMDS1-se.sub$NMDS1, sub$NMDS2, length=0.05, angle=90, code=2)
arrows(sub$NMDS1, sub$NMDS2,sub$NMDS1+se.sub$NMDS1, sub$NMDS2, length=0.05, angle=90, code=2)
arrows(sub$NMDS1, sub$NMDS2,sub$NMDS1, sub$NMDS2-se.sub$NMDS2, length=0.05, angle=90, code=2)
arrows(sub$NMDS1, sub$NMDS2,sub$NMDS1, sub$NMDS2+se.sub$NMDS2, length=0.05, angle=90, code=2)
#
sub <- subset(a,a$Group.1=="spurge"& a$Group.2=="root" & a$Group.3=="spurge")
se.sub <- subset(se,se$Group.1=="spurge"& se$Group.2=="root" & se$Group.3=="spurge")
points(sub$NMDS1,sub$NMDS2, cex=1.8, col="green", pch=15) #works
arrows(sub$NMDS1, sub$NMDS2,sub$NMDS1-se.sub$NMDS1, sub$NMDS2, length=0.05, angle=90, code=2)
arrows(sub$NMDS1, sub$NMDS2,sub$NMDS1+se.sub$NMDS1, sub$NMDS2, length=0.05, angle=90, code=2)
arrows(sub$NMDS1, sub$NMDS2,sub$NMDS1, sub$NMDS2-se.sub$NMDS2, length=0.05, angle=90, code=2)
arrows(sub$NMDS1, sub$NMDS2,sub$NMDS1, sub$NMDS2+se.sub$NMDS2, length=0.05, angle=90, code=2)

sub <- subset(a,a$Group.1=="spurge"& a$Group.2=="root" & a$Group.3=="knapweed")
se.sub <- subset(se,se$Group.1=="spurge"& se$Group.2=="root" & se$Group.3=="knapweed")
points(sub$NMDS1,sub$NMDS2, cex=1.8, col="green", pch=17) #works
arrows(sub$NMDS1, sub$NMDS2,sub$NMDS1-se.sub$NMDS1, sub$NMDS2, length=0.05, angle=90, code=2)
arrows(sub$NMDS1, sub$NMDS2,sub$NMDS1+se.sub$NMDS1, sub$NMDS2, length=0.05, angle=90, code=2)
arrows(sub$NMDS1, sub$NMDS2,sub$NMDS1, sub$NMDS2-se.sub$NMDS2, length=0.05, angle=90, code=2)
arrows(sub$NMDS1, sub$NMDS2,sub$NMDS1, sub$NMDS2+se.sub$NMDS2, length=0.05, angle=90, code=2)

sub <- subset(a,a$Group.1=="spurge"& a$Group.2=="root" & a$Group.3=="native")
se.sub <- subset(se,se$Group.1=="spurge"& se$Group.2=="root" & se$Group.3=="native")
points(sub$NMDS1,sub$NMDS2, cex=1.8, col="green", pch=18) #works
arrows(sub$NMDS1, sub$NMDS2,sub$NMDS1-se.sub$NMDS1, sub$NMDS2, length=0.05, angle=90, code=2)
arrows(sub$NMDS1, sub$NMDS2,sub$NMDS1+se.sub$NMDS1, sub$NMDS2, length=0.05, angle=90, code=2)
arrows(sub$NMDS1, sub$NMDS2,sub$NMDS1, sub$NMDS2-se.sub$NMDS2, length=0.05, angle=90, code=2)
arrows(sub$NMDS1, sub$NMDS2,sub$NMDS1, sub$NMDS2+se.sub$NMDS2, length=0.05, angle=90, code=2)

############ knapweed roots ##########
sub <- subset(a,a$Group.1=="knapweed"& a$Group.2=="root" & a$Group.3=="cheat")
se.sub <- subset(se,se$Group.1=="knapweed"& se$Group.2=="root" & se$Group.3=="cheat")
points(sub$NMDS1,sub$NMDS2, cex=1.8, col="orange", pch=19) #works
arrows(sub$NMDS1, sub$NMDS2,sub$NMDS1-se.sub$NMDS1, sub$NMDS2, length=0.05, angle=90, code=2)
arrows(sub$NMDS1, sub$NMDS2,sub$NMDS1+se.sub$NMDS1, sub$NMDS2, length=0.05, angle=90, code=2)
arrows(sub$NMDS1, sub$NMDS2,sub$NMDS1, sub$NMDS2-se.sub$NMDS2, length=0.05, angle=90, code=2)
arrows(sub$NMDS1, sub$NMDS2,sub$NMDS1, sub$NMDS2+se.sub$NMDS2, length=0.05, angle=90, code=2)
#
sub <- subset(a,a$Group.1=="knapweed"& a$Group.2=="root" & a$Group.3=="spurge")
se.sub <- subset(se,se$Group.1=="knapweed"& se$Group.2=="root" & se$Group.3=="spurge")
points(sub$NMDS1,sub$NMDS2, cex=1.8, col="orange", pch=15) #works
arrows(sub$NMDS1, sub$NMDS2,sub$NMDS1-se.sub$NMDS1, sub$NMDS2, length=0.05, angle=90, code=2)
arrows(sub$NMDS1, sub$NMDS2,sub$NMDS1+se.sub$NMDS1, sub$NMDS2, length=0.05, angle=90, code=2)
arrows(sub$NMDS1, sub$NMDS2,sub$NMDS1, sub$NMDS2-se.sub$NMDS2, length=0.05, angle=90, code=2)
arrows(sub$NMDS1, sub$NMDS2,sub$NMDS1, sub$NMDS2+se.sub$NMDS2, length=0.05, angle=90, code=2)

sub <- subset(a,a$Group.1=="knapweed"& a$Group.2=="root" & a$Group.3=="knapweed")
se.sub <- subset(se,se$Group.1=="knapweed"& se$Group.2=="root" & se$Group.3=="knapweed")
points(sub$NMDS1,sub$NMDS2, cex=1.8, col="orange",pch=17) #works
arrows(sub$NMDS1, sub$NMDS2,sub$NMDS1-se.sub$NMDS1, sub$NMDS2, length=0.05, angle=90, code=2)
arrows(sub$NMDS1, sub$NMDS2,sub$NMDS1+se.sub$NMDS1, sub$NMDS2, length=0.05, angle=90, code=2)
arrows(sub$NMDS1, sub$NMDS2,sub$NMDS1, sub$NMDS2-se.sub$NMDS2, length=0.05, angle=90, code=2)
arrows(sub$NMDS1, sub$NMDS2,sub$NMDS1, sub$NMDS2+se.sub$NMDS2, length=0.05, angle=90, code=2)

sub <- subset(a,a$Group.1=="knapweed"& a$Group.2=="root" & a$Group.3=="native")
se.sub <- subset(se,se$Group.1=="knapweed"& se$Group.2=="root" & se$Group.3=="native")
points(sub$NMDS1,sub$NMDS2, cex=1.8, col="orange", pch=18) #works
arrows(sub$NMDS1, sub$NMDS2,sub$NMDS1-se.sub$NMDS1, sub$NMDS2, length=0.05, angle=90, code=2)
arrows(sub$NMDS1, sub$NMDS2,sub$NMDS1+se.sub$NMDS1, sub$NMDS2, length=0.05, angle=90, code=2)
arrows(sub$NMDS1, sub$NMDS2,sub$NMDS1, sub$NMDS2-se.sub$NMDS2, length=0.05, angle=90, code=2)
arrows(sub$NMDS1, sub$NMDS2,sub$NMDS1, sub$NMDS2+se.sub$NMDS2, length=0.05, angle=90, code=2)
############ native roots ##########
sub <- subset(a,a$Group.1=="native"& a$Group.2=="root" & a$Group.3=="cheat")
se.sub <- subset(se,se$Group.1=="native"& se$Group.2=="root" & se$Group.3=="cheat")
points(sub$NMDS1,sub$NMDS2, cex=1.8, col="blue", pch=19) #works
arrows(sub$NMDS1, sub$NMDS2,sub$NMDS1-se.sub$NMDS1, sub$NMDS2, length=0.05, angle=90, code=2)
arrows(sub$NMDS1, sub$NMDS2,sub$NMDS1+se.sub$NMDS1, sub$NMDS2, length=0.05, angle=90, code=2)
arrows(sub$NMDS1, sub$NMDS2,sub$NMDS1, sub$NMDS2-se.sub$NMDS2, length=0.05, angle=90, code=2)
arrows(sub$NMDS1, sub$NMDS2,sub$NMDS1, sub$NMDS2+se.sub$NMDS2, length=0.05, angle=90, code=2)
#
sub <- subset(a,a$Group.1=="native"& a$Group.2=="root" & a$Group.3=="spurge")
se.sub <- subset(se,se$Group.1=="native"& se$Group.2=="root" & se$Group.3=="spurge")
points(sub$NMDS1,sub$NMDS2, cex=1.8, col="blue", pch=15) #works
arrows(sub$NMDS1, sub$NMDS2,sub$NMDS1-se.sub$NMDS1, sub$NMDS2, length=0.05, angle=90, code=2)
arrows(sub$NMDS1, sub$NMDS2,sub$NMDS1+se.sub$NMDS1, sub$NMDS2, length=0.05, angle=90, code=2)
arrows(sub$NMDS1, sub$NMDS2,sub$NMDS1, sub$NMDS2-se.sub$NMDS2, length=0.05, angle=90, code=2)
arrows(sub$NMDS1, sub$NMDS2,sub$NMDS1, sub$NMDS2+se.sub$NMDS2, length=0.05, angle=90, code=2)

sub <- subset(a,a$Group.1=="native"& a$Group.2=="root" & a$Group.3=="knapweed")
se.sub <- subset(se,se$Group.1=="native"& se$Group.2=="root" & se$Group.3=="knapweed")
points(sub$NMDS1,sub$NMDS2, cex=1.8, col="blue",pch=17) #works
arrows(sub$NMDS1, sub$NMDS2,sub$NMDS1-se.sub$NMDS1, sub$NMDS2, length=0.05, angle=90, code=2)
arrows(sub$NMDS1, sub$NMDS2,sub$NMDS1+se.sub$NMDS1, sub$NMDS2, length=0.05, angle=90, code=2)
arrows(sub$NMDS1, sub$NMDS2,sub$NMDS1, sub$NMDS2-se.sub$NMDS2, length=0.05, angle=90, code=2)
arrows(sub$NMDS1, sub$NMDS2,sub$NMDS1, sub$NMDS2+se.sub$NMDS2, length=0.05, angle=90, code=2)

sub <- subset(a,a$Group.1=="native"& a$Group.2=="root" & a$Group.3=="native")
se.sub <- subset(se,se$Group.1=="native"& se$Group.2=="root" & se$Group.3=="native")
points(sub$NMDS1,sub$NMDS2, cex=1.8, col="blue",pch=18) #works
arrows(sub$NMDS1, sub$NMDS2,sub$NMDS1-se.sub$NMDS1, sub$NMDS2, length=0.05, angle=90, code=2)
arrows(sub$NMDS1, sub$NMDS2,sub$NMDS1+se.sub$NMDS1, sub$NMDS2, length=0.05, angle=90, code=2)
arrows(sub$NMDS1, sub$NMDS2,sub$NMDS1, sub$NMDS2-se.sub$NMDS2, length=0.05, angle=90, code=2)
arrows(sub$NMDS1, sub$NMDS2,sub$NMDS1, sub$NMDS2+se.sub$NMDS2, length=0.05, angle=90, code=2)
dev.off()


################################
#### Bacterial TRFLP shoots ####
################################
data <- read.xlsx("McTee_Data.xlsx",header=T, sheetName="Bacteria_TRFLP")
str(data)
head(data)
tail(data)
data <- subset(data,data$type=="shoot")
data1 <- data[-c(1:5)] #this removes the factors
rowSums(data1) #rows 21 and 65 are empty
data<-data[-c(33),] #removes row 33, which is empty
#the top row is fragment lengths and values equal fluoresence
str(data)
head(data)
tail(data)
env <- data[c(1:5)]
otudata <- data[-c(1:5)] #this removes the factors, I renamed the df to flow with her code
set.seed(2)
rownames(otudata)
otudata[1:3]
nms.spec<-metaMDS(otudata, autotransform=T, distance="bray", binary=TRUE, trymax=50,k=2, engine='monoMDS')
names(nms.spec)
nms.spec
envfit(nms.spec,env,perm=999,na.rm=TRUE,choices = 1:2)  # can use choices = 1:3 to look at significance in 3 dimensions if k= 3 above
stressplot(nms.spec)
dev.off()

############################################
########### Start NMDS plot ###########
############################################
#aggregate mean based on litter, type, site
tiff("bacteria_shoots_NMDS.tiff", width=6,height=6,units="in", res=300,bg="white")
fig.nms.spec <- ordiplot(nms.spec, type = "none", main = "", ylim=c(-.75,.75), xlim=c(-1,1.25), cex.lab=1.3, cex.axis=1.3)
a <- aggregate(fig.nms.spec$sites, by=list(env$litter,env$type,env$site), mean)
se.f <- function(x) sd(x)/sqrt(length(x))
se <- aggregate(fig.nms.spec$sites, by=list(env$litter,env$type,env$site), se.f)
#
######## cheat shoots #######
sub <- subset(a,a$Group.1=="cheat"& a$Group.2=="shoot" & a$Group.3=="cheat")
se.sub <- subset(se,se$Group.1=="cheat"& se$Group.2=="shoot" & se$Group.3=="cheat")
points(sub$NMDS1,sub$NMDS2, col="red",cex=1.8, pch=19) #works
arrows(sub$NMDS1, sub$NMDS2,sub$NMDS1-se.sub$NMDS1, sub$NMDS2, length=0.05, angle=90, code=2)
arrows(sub$NMDS1, sub$NMDS2,sub$NMDS1+se.sub$NMDS1, sub$NMDS2, length=0.05, angle=90, code=2)
arrows(sub$NMDS1, sub$NMDS2,sub$NMDS1, sub$NMDS2-se.sub$NMDS2, length=0.05, angle=90, code=2)
arrows(sub$NMDS1, sub$NMDS2,sub$NMDS1, sub$NMDS2+se.sub$NMDS2, length=0.05, angle=90, code=2)
#
sub <- subset(a,a$Group.1=="cheat"& a$Group.2=="shoot" & a$Group.3=="spurge")
se.sub <- subset(se,se$Group.1=="cheat"& se$Group.2=="shoot" & se$Group.3=="spurge")
points(sub$NMDS1,sub$NMDS2, col="red", cex=1.8, pch=15) #works
arrows(sub$NMDS1, sub$NMDS2,sub$NMDS1-se.sub$NMDS1, sub$NMDS2, length=0.05, angle=90, code=2)
arrows(sub$NMDS1, sub$NMDS2,sub$NMDS1+se.sub$NMDS1, sub$NMDS2, length=0.05, angle=90, code=2)
arrows(sub$NMDS1, sub$NMDS2,sub$NMDS1, sub$NMDS2-se.sub$NMDS2, length=0.05, angle=90, code=2)
arrows(sub$NMDS1, sub$NMDS2,sub$NMDS1, sub$NMDS2+se.sub$NMDS2, length=0.05, angle=90, code=2)

sub <- subset(a,a$Group.1=="cheat"& a$Group.2=="shoot" & a$Group.3=="knapweed")
se.sub <- subset(se,se$Group.1=="cheat"& se$Group.2=="shoot" & se$Group.3=="knapweed")
points(sub$NMDS1,sub$NMDS2, cex=1.8, col="red", pch=17) #works
arrows(sub$NMDS1, sub$NMDS2,sub$NMDS1-se.sub$NMDS1, sub$NMDS2, length=0.05, angle=90, code=2)
arrows(sub$NMDS1, sub$NMDS2,sub$NMDS1+se.sub$NMDS1, sub$NMDS2, length=0.05, angle=90, code=2)
arrows(sub$NMDS1, sub$NMDS2,sub$NMDS1, sub$NMDS2-se.sub$NMDS2, length=0.05, angle=90, code=2)
arrows(sub$NMDS1, sub$NMDS2,sub$NMDS1, sub$NMDS2+se.sub$NMDS2, length=0.05, angle=90, code=2)

sub <- subset(a,a$Group.1=="cheat"& a$Group.2=="shoot" & a$Group.3=="native")
se.sub <- subset(se,se$Group.1=="cheat"& se$Group.2=="shoot" & se$Group.3=="native")
points(sub$NMDS1,sub$NMDS2, cex=1.8, col="red", pch=18) #works
arrows(sub$NMDS1, sub$NMDS2,sub$NMDS1-se.sub$NMDS1, sub$NMDS2, length=0.05, angle=90, code=2)
arrows(sub$NMDS1, sub$NMDS2,sub$NMDS1+se.sub$NMDS1, sub$NMDS2, length=0.05, angle=90, code=2)
arrows(sub$NMDS1, sub$NMDS2,sub$NMDS1, sub$NMDS2-se.sub$NMDS2, length=0.05, angle=90, code=2)
arrows(sub$NMDS1, sub$NMDS2,sub$NMDS1, sub$NMDS2+se.sub$NMDS2, length=0.05, angle=90, code=2)


########
######## spurge shoots #######
sub <- subset(a,a$Group.1=="spurge"& a$Group.2=="shoot" & a$Group.3=="cheat")
se.sub <- subset(se,se$Group.1=="spurge"& se$Group.2=="shoot" & se$Group.3=="cheat")
points(sub$NMDS1,sub$NMDS2, cex=1.8, col="green",pch=19) #works
arrows(sub$NMDS1, sub$NMDS2,sub$NMDS1-se.sub$NMDS1, sub$NMDS2, length=0.05, angle=90, code=2)
arrows(sub$NMDS1, sub$NMDS2,sub$NMDS1+se.sub$NMDS1, sub$NMDS2, length=0.05, angle=90, code=2)
arrows(sub$NMDS1, sub$NMDS2,sub$NMDS1, sub$NMDS2-se.sub$NMDS2, length=0.05, angle=90, code=2)
arrows(sub$NMDS1, sub$NMDS2,sub$NMDS1, sub$NMDS2+se.sub$NMDS2, length=0.05, angle=90, code=2)
#
sub <- subset(a,a$Group.1=="spurge"& a$Group.2=="shoot" & a$Group.3=="spurge")
se.sub <- subset(se,se$Group.1=="spurge"& se$Group.2=="shoot" & se$Group.3=="spurge")
points(sub$NMDS1,sub$NMDS2, cex=1.8, col="green", pch=15) #works
arrows(sub$NMDS1, sub$NMDS2,sub$NMDS1-se.sub$NMDS1, sub$NMDS2, length=0.05, angle=90, code=2)
arrows(sub$NMDS1, sub$NMDS2,sub$NMDS1+se.sub$NMDS1, sub$NMDS2, length=0.05, angle=90, code=2)
arrows(sub$NMDS1, sub$NMDS2,sub$NMDS1, sub$NMDS2-se.sub$NMDS2, length=0.05, angle=90, code=2)
arrows(sub$NMDS1, sub$NMDS2,sub$NMDS1, sub$NMDS2+se.sub$NMDS2, length=0.05, angle=90, code=2)

sub <- subset(a,a$Group.1=="spurge"& a$Group.2=="shoot" & a$Group.3=="knapweed")
se.sub <- subset(se,se$Group.1=="spurge"& se$Group.2=="shoot" & se$Group.3=="knapweed")
points(sub$NMDS1,sub$NMDS2, cex=1.8, col="green", pch=17) #works
arrows(sub$NMDS1, sub$NMDS2,sub$NMDS1-se.sub$NMDS1, sub$NMDS2, length=0.05, angle=90, code=2)
arrows(sub$NMDS1, sub$NMDS2,sub$NMDS1+se.sub$NMDS1, sub$NMDS2, length=0.05, angle=90, code=2)
arrows(sub$NMDS1, sub$NMDS2,sub$NMDS1, sub$NMDS2-se.sub$NMDS2, length=0.05, angle=90, code=2)
arrows(sub$NMDS1, sub$NMDS2,sub$NMDS1, sub$NMDS2+se.sub$NMDS2, length=0.05, angle=90, code=2)

sub <- subset(a,a$Group.1=="spurge"& a$Group.2=="shoot" & a$Group.3=="native")
se.sub <- subset(se,se$Group.1=="spurge"& se$Group.2=="shoot" & se$Group.3=="native")
points(sub$NMDS1,sub$NMDS2, cex=1.8, col="green", pch=18) #works
arrows(sub$NMDS1, sub$NMDS2,sub$NMDS1-se.sub$NMDS1, sub$NMDS2, length=0.05, angle=90, code=2)
arrows(sub$NMDS1, sub$NMDS2,sub$NMDS1+se.sub$NMDS1, sub$NMDS2, length=0.05, angle=90, code=2)
arrows(sub$NMDS1, sub$NMDS2,sub$NMDS1, sub$NMDS2-se.sub$NMDS2, length=0.05, angle=90, code=2)
arrows(sub$NMDS1, sub$NMDS2,sub$NMDS1, sub$NMDS2+se.sub$NMDS2, length=0.05, angle=90, code=2)


# #
######## knapweed shoots #######
sub <- subset(a,a$Group.1=="knapweed"& a$Group.2=="shoot" & a$Group.3=="cheat")
se.sub <- subset(se,se$Group.1=="knapweed"& se$Group.2=="shoot" & se$Group.3=="cheat")
points(sub$NMDS1,sub$NMDS2, cex=1.8, col="orange",pch=19) #works
arrows(sub$NMDS1, sub$NMDS2,sub$NMDS1-se.sub$NMDS1, sub$NMDS2, length=0.05, angle=90, code=2)
arrows(sub$NMDS1, sub$NMDS2,sub$NMDS1+se.sub$NMDS1, sub$NMDS2, length=0.05, angle=90, code=2)
arrows(sub$NMDS1, sub$NMDS2,sub$NMDS1, sub$NMDS2-se.sub$NMDS2, length=0.05, angle=90, code=2)
arrows(sub$NMDS1, sub$NMDS2,sub$NMDS1, sub$NMDS2+se.sub$NMDS2, length=0.05, angle=90, code=2)
#
sub <- subset(a,a$Group.1=="knapweed"& a$Group.2=="shoot" & a$Group.3=="spurge")
se.sub <- subset(se,se$Group.1=="knapweed"& se$Group.2=="shoot" & se$Group.3=="spurge")
points(sub$NMDS1,sub$NMDS2, cex=1.8, col="orange", pch=15) #works
arrows(sub$NMDS1, sub$NMDS2,sub$NMDS1-se.sub$NMDS1, sub$NMDS2, length=0.05, angle=90, code=2)
arrows(sub$NMDS1, sub$NMDS2,sub$NMDS1+se.sub$NMDS1, sub$NMDS2, length=0.05, angle=90, code=2)
arrows(sub$NMDS1, sub$NMDS2,sub$NMDS1, sub$NMDS2-se.sub$NMDS2, length=0.05, angle=90, code=2)
arrows(sub$NMDS1, sub$NMDS2,sub$NMDS1, sub$NMDS2+se.sub$NMDS2, length=0.05, angle=90, code=2)

sub <- subset(a,a$Group.1=="knapweed"& a$Group.2=="shoot" & a$Group.3=="knapweed")
se.sub <- subset(se,se$Group.1=="knapweed"& se$Group.2=="shoot" & se$Group.3=="knapweed")
points(sub$NMDS1,sub$NMDS2, cex=1.8, col="orange",pch=17) #works
arrows(sub$NMDS1, sub$NMDS2,sub$NMDS1-se.sub$NMDS1, sub$NMDS2, length=0.05, angle=90, code=2)
arrows(sub$NMDS1, sub$NMDS2,sub$NMDS1+se.sub$NMDS1, sub$NMDS2, length=0.05, angle=90, code=2)
arrows(sub$NMDS1, sub$NMDS2,sub$NMDS1, sub$NMDS2-se.sub$NMDS2, length=0.05, angle=90, code=2)
arrows(sub$NMDS1, sub$NMDS2,sub$NMDS1, sub$NMDS2+se.sub$NMDS2, length=0.05, angle=90, code=2)

sub <- subset(a,a$Group.1=="knapweed"& a$Group.2=="shoot" & a$Group.3=="native")
se.sub <- subset(se,se$Group.1=="knapweed"& se$Group.2=="shoot" & se$Group.3=="native")
points(sub$NMDS1,sub$NMDS2, cex=1.8, col="orange",pch=18) #works
arrows(sub$NMDS1, sub$NMDS2,sub$NMDS1-se.sub$NMDS1, sub$NMDS2, length=0.05, angle=90, code=2)
arrows(sub$NMDS1, sub$NMDS2,sub$NMDS1+se.sub$NMDS1, sub$NMDS2, length=0.05, angle=90, code=2)
arrows(sub$NMDS1, sub$NMDS2,sub$NMDS1, sub$NMDS2-se.sub$NMDS2, length=0.05, angle=90, code=2)
arrows(sub$NMDS1, sub$NMDS2,sub$NMDS1, sub$NMDS2+se.sub$NMDS2, length=0.05, angle=90, code=2)


# # #
######## native shoots #######
sub <- subset(a,a$Group.1=="native"& a$Group.2=="shoot" & a$Group.3=="cheat")
se.sub <- subset(se,se$Group.1=="native"& se$Group.2=="shoot" & se$Group.3=="cheat")
points(sub$NMDS1,sub$NMDS2, cex=1.8, col="blue", pch=19) #works
arrows(sub$NMDS1, sub$NMDS2,sub$NMDS1-se.sub$NMDS1, sub$NMDS2, length=0.05, angle=90, code=2)
arrows(sub$NMDS1, sub$NMDS2,sub$NMDS1+se.sub$NMDS1, sub$NMDS2, length=0.05, angle=90, code=2)
arrows(sub$NMDS1, sub$NMDS2,sub$NMDS1, sub$NMDS2-se.sub$NMDS2, length=0.05, angle=90, code=2)
arrows(sub$NMDS1, sub$NMDS2,sub$NMDS1, sub$NMDS2+se.sub$NMDS2, length=0.05, angle=90, code=2)
#
sub <- subset(a,a$Group.1=="native"& a$Group.2=="shoot" & a$Group.3=="spurge")
se.sub <- subset(se,se$Group.1=="native"& se$Group.2=="shoot" & se$Group.3=="spurge")
points(sub$NMDS1,sub$NMDS2, cex=1.8, col="blue", pch=15) #works
arrows(sub$NMDS1, sub$NMDS2,sub$NMDS1-se.sub$NMDS1, sub$NMDS2, length=0.05, angle=90, code=2)
arrows(sub$NMDS1, sub$NMDS2,sub$NMDS1+se.sub$NMDS1, sub$NMDS2, length=0.05, angle=90, code=2)
arrows(sub$NMDS1, sub$NMDS2,sub$NMDS1, sub$NMDS2-se.sub$NMDS2, length=0.05, angle=90, code=2)
arrows(sub$NMDS1, sub$NMDS2,sub$NMDS1, sub$NMDS2+se.sub$NMDS2, length=0.05, angle=90, code=2)

sub <- subset(a,a$Group.1=="native"& a$Group.2=="shoot" & a$Group.3=="knapweed")
se.sub <- subset(se,se$Group.1=="native"& se$Group.2=="shoot" & se$Group.3=="knapweed")
points(sub$NMDS1,sub$NMDS2, cex=1.8, col="blue", pch=17) #works
arrows(sub$NMDS1, sub$NMDS2,sub$NMDS1-se.sub$NMDS1, sub$NMDS2, length=0.05, angle=90, code=2)
arrows(sub$NMDS1, sub$NMDS2,sub$NMDS1+se.sub$NMDS1, sub$NMDS2, length=0.05, angle=90, code=2)
arrows(sub$NMDS1, sub$NMDS2,sub$NMDS1, sub$NMDS2-se.sub$NMDS2, length=0.05, angle=90, code=2)
arrows(sub$NMDS1, sub$NMDS2,sub$NMDS1, sub$NMDS2+se.sub$NMDS2, length=0.05, angle=90, code=2)

sub <- subset(a,a$Group.1=="native"& a$Group.2=="shoot" & a$Group.3=="native")
se.sub <- subset(se,se$Group.1=="native"& se$Group.2=="shoot" & se$Group.3=="native")
points(sub$NMDS1,sub$NMDS2, cex=1.8, col="blue",pch=18) #works
arrows(sub$NMDS1, sub$NMDS2,sub$NMDS1-se.sub$NMDS1, sub$NMDS2, length=0.05, angle=90, code=2)
arrows(sub$NMDS1, sub$NMDS2,sub$NMDS1+se.sub$NMDS1, sub$NMDS2, length=0.05, angle=90, code=2)
arrows(sub$NMDS1, sub$NMDS2,sub$NMDS1, sub$NMDS2-se.sub$NMDS2, length=0.05, angle=90, code=2)
arrows(sub$NMDS1, sub$NMDS2,sub$NMDS1, sub$NMDS2+se.sub$NMDS2, length=0.05, angle=90, code=2)
dev.off()

#########################################################
################### End of NMDS Plot ####################
#########################################################

################################
#### Bacterial TRFLP roots ####
################################
data <- read.xlsx("McTee_Data.xlsx",header=T, sheetName="Bacteria_TRFLP")
str(data)
head(data)
tail(data)
data <- subset(data,data$type=="root")
data1 <- data[-c(1:5)] #this removes the factors
rowSums(data1) #rows 21 and 65 are empty
data<-data[-c(11),] #removes row 33, which is empty
#the top row is fragment lengths and values equal fluoresence
str(data)
head(data)
tail(data)
env <- data[c(1:5)]
otudata <- data[-c(1:5)] #this removes the factors, I renamed the df to flow with her code
set.seed(2)
rownames(otudata)
otudata[1:3]
nms.spec<-metaMDS(otudata, autotransform=T, distance="bray", binary=TRUE, trymax=50,k=2, engine='monoMDS')
names(nms.spec)
nms.spec
envfit(nms.spec,env,perm=999,na.rm=TRUE,choices = 1:2)  # can use choices = 1:3 to look at significance in 3 dimensions if k= 3 above
stressplot(nms.spec)
dev.off()

############ cheat roots ##########
#aggregate mean based on litter, type, site
tiff("bacteria_roots_NMDS.tiff", width=6,height=6,units="in", res=300,bg="white")
fig.nms.spec <- plot(nms.spec, type = "none", main = "", ylim=c(-.25,.3), xlim=c(-1.1,.5), cex.lab=1.3, cex.axis=1.3)
a <- aggregate(fig.nms.spec$sites, by=list(env$litter,env$type,env$site), mean)
se.f <- function(x) sd(x)/sqrt(length(x))
se <- aggregate(fig.nms.spec$sites, by=list(env$litter,env$type,env$site), se.f)
#
sub <- subset(a,a$Group.1=="cheat"& a$Group.2=="root" & a$Group.3=="cheat")
se.sub <- subset(se,se$Group.1=="cheat"& se$Group.2=="root" & se$Group.3=="cheat")
points(sub$NMDS1,sub$NMDS2, cex=1.8, col="red", pch=19) #works
arrows(sub$NMDS1, sub$NMDS2,sub$NMDS1-se.sub$NMDS1, sub$NMDS2, length=0.05, angle=90, code=2)
arrows(sub$NMDS1, sub$NMDS2,sub$NMDS1+se.sub$NMDS1, sub$NMDS2, length=0.05, angle=90, code=2)
arrows(sub$NMDS1, sub$NMDS2,sub$NMDS1, sub$NMDS2-se.sub$NMDS2, length=0.05, angle=90, code=2)
arrows(sub$NMDS1, sub$NMDS2,sub$NMDS1, sub$NMDS2+se.sub$NMDS2, length=0.05, angle=90, code=2)
#
sub <- subset(a,a$Group.1=="cheat"& a$Group.2=="root" & a$Group.3=="spurge")
se.sub <- subset(se,se$Group.1=="cheat"& se$Group.2=="root" & se$Group.3=="spurge")
points(sub$NMDS1,sub$NMDS2, cex=1.8, col="red", pch=15) #works
arrows(sub$NMDS1, sub$NMDS2,sub$NMDS1-se.sub$NMDS1, sub$NMDS2, length=0.05, angle=90, code=2)
arrows(sub$NMDS1, sub$NMDS2,sub$NMDS1+se.sub$NMDS1, sub$NMDS2, length=0.05, angle=90, code=2)
arrows(sub$NMDS1, sub$NMDS2,sub$NMDS1, sub$NMDS2-se.sub$NMDS2, length=0.05, angle=90, code=2)
arrows(sub$NMDS1, sub$NMDS2,sub$NMDS1, sub$NMDS2+se.sub$NMDS2, length=0.05, angle=90, code=2)

sub <- subset(a,a$Group.1=="cheat"& a$Group.2=="root" & a$Group.3=="knapweed")
se.sub <- subset(se,se$Group.1=="cheat"& se$Group.2=="root" & se$Group.3=="knapweed")
points(sub$NMDS1,sub$NMDS2, cex=1.8, col="red", pch=17) #works
arrows(sub$NMDS1, sub$NMDS2,sub$NMDS1-se.sub$NMDS1, sub$NMDS2, length=0.05, angle=90, code=2)
arrows(sub$NMDS1, sub$NMDS2,sub$NMDS1+se.sub$NMDS1, sub$NMDS2, length=0.05, angle=90, code=2)
arrows(sub$NMDS1, sub$NMDS2,sub$NMDS1, sub$NMDS2-se.sub$NMDS2, length=0.05, angle=90, code=2)
arrows(sub$NMDS1, sub$NMDS2,sub$NMDS1, sub$NMDS2+se.sub$NMDS2, length=0.05, angle=90, code=2)

sub <- subset(a,a$Group.1=="cheat"& a$Group.2=="root" & a$Group.3=="native")
se.sub <- subset(se,se$Group.1=="cheat"& se$Group.2=="root" & se$Group.3=="native")
points(sub$NMDS1,sub$NMDS2, cex=1.8, col="red", pch=18) #works
arrows(sub$NMDS1, sub$NMDS2,sub$NMDS1-se.sub$NMDS1, sub$NMDS2, length=0.05, angle=90, code=2)
arrows(sub$NMDS1, sub$NMDS2,sub$NMDS1+se.sub$NMDS1, sub$NMDS2, length=0.05, angle=90, code=2)
arrows(sub$NMDS1, sub$NMDS2,sub$NMDS1, sub$NMDS2-se.sub$NMDS2, length=0.05, angle=90, code=2)
arrows(sub$NMDS1, sub$NMDS2,sub$NMDS1, sub$NMDS2+se.sub$NMDS2, length=0.05, angle=90, code=2)


############ spurge roots ##########
sub <- subset(a,a$Group.1=="spurge"& a$Group.2=="root" & a$Group.3=="cheat")
se.sub <- subset(se,se$Group.1=="spurge"& se$Group.2=="root" & se$Group.3=="cheat")
points(sub$NMDS1,sub$NMDS2, cex=1.8, col="green",pch=19) #works
arrows(sub$NMDS1, sub$NMDS2,sub$NMDS1-se.sub$NMDS1, sub$NMDS2, length=0.05, angle=90, code=2)
arrows(sub$NMDS1, sub$NMDS2,sub$NMDS1+se.sub$NMDS1, sub$NMDS2, length=0.05, angle=90, code=2)
arrows(sub$NMDS1, sub$NMDS2,sub$NMDS1, sub$NMDS2-se.sub$NMDS2, length=0.05, angle=90, code=2)
arrows(sub$NMDS1, sub$NMDS2,sub$NMDS1, sub$NMDS2+se.sub$NMDS2, length=0.05, angle=90, code=2)
#
sub <- subset(a,a$Group.1=="spurge"& a$Group.2=="root" & a$Group.3=="spurge")
se.sub <- subset(se,se$Group.1=="spurge"& se$Group.2=="root" & se$Group.3=="spurge")
points(sub$NMDS1,sub$NMDS2, cex=1.8, col="green", pch=15) #works
arrows(sub$NMDS1, sub$NMDS2,sub$NMDS1-se.sub$NMDS1, sub$NMDS2, length=0.05, angle=90, code=2)
arrows(sub$NMDS1, sub$NMDS2,sub$NMDS1+se.sub$NMDS1, sub$NMDS2, length=0.05, angle=90, code=2)
arrows(sub$NMDS1, sub$NMDS2,sub$NMDS1, sub$NMDS2-se.sub$NMDS2, length=0.05, angle=90, code=2)
arrows(sub$NMDS1, sub$NMDS2,sub$NMDS1, sub$NMDS2+se.sub$NMDS2, length=0.05, angle=90, code=2)

sub <- subset(a,a$Group.1=="spurge"& a$Group.2=="root" & a$Group.3=="knapweed")
se.sub <- subset(se,se$Group.1=="spurge"& se$Group.2=="root" & se$Group.3=="knapweed")
points(sub$NMDS1,sub$NMDS2, cex=1.8, col="green", pch=17) #works
arrows(sub$NMDS1, sub$NMDS2,sub$NMDS1-se.sub$NMDS1, sub$NMDS2, length=0.05, angle=90, code=2)
arrows(sub$NMDS1, sub$NMDS2,sub$NMDS1+se.sub$NMDS1, sub$NMDS2, length=0.05, angle=90, code=2)
arrows(sub$NMDS1, sub$NMDS2,sub$NMDS1, sub$NMDS2-se.sub$NMDS2, length=0.05, angle=90, code=2)
arrows(sub$NMDS1, sub$NMDS2,sub$NMDS1, sub$NMDS2+se.sub$NMDS2, length=0.05, angle=90, code=2)

sub <- subset(a,a$Group.1=="spurge"& a$Group.2=="root" & a$Group.3=="native")
se.sub <- subset(se,se$Group.1=="spurge"& se$Group.2=="root" & se$Group.3=="native")
points(sub$NMDS1,sub$NMDS2, cex=1.8, col="green", pch=18) #works
arrows(sub$NMDS1, sub$NMDS2,sub$NMDS1-se.sub$NMDS1, sub$NMDS2, length=0.05, angle=90, code=2)
arrows(sub$NMDS1, sub$NMDS2,sub$NMDS1+se.sub$NMDS1, sub$NMDS2, length=0.05, angle=90, code=2)
arrows(sub$NMDS1, sub$NMDS2,sub$NMDS1, sub$NMDS2-se.sub$NMDS2, length=0.05, angle=90, code=2)
arrows(sub$NMDS1, sub$NMDS2,sub$NMDS1, sub$NMDS2+se.sub$NMDS2, length=0.05, angle=90, code=2)

############ knapweed roots ##########
sub <- subset(a,a$Group.1=="knapweed"& a$Group.2=="root" & a$Group.3=="cheat")
se.sub <- subset(se,se$Group.1=="knapweed"& se$Group.2=="root" & se$Group.3=="cheat")
points(sub$NMDS1,sub$NMDS2, cex=1.8, col="orange", pch=19) #works
arrows(sub$NMDS1, sub$NMDS2,sub$NMDS1-se.sub$NMDS1, sub$NMDS2, length=0.05, angle=90, code=2)
arrows(sub$NMDS1, sub$NMDS2,sub$NMDS1+se.sub$NMDS1, sub$NMDS2, length=0.05, angle=90, code=2)
arrows(sub$NMDS1, sub$NMDS2,sub$NMDS1, sub$NMDS2-se.sub$NMDS2, length=0.05, angle=90, code=2)
arrows(sub$NMDS1, sub$NMDS2,sub$NMDS1, sub$NMDS2+se.sub$NMDS2, length=0.05, angle=90, code=2)
#
sub <- subset(a,a$Group.1=="knapweed"& a$Group.2=="root" & a$Group.3=="spurge")
se.sub <- subset(se,se$Group.1=="knapweed"& se$Group.2=="root" & se$Group.3=="spurge")
points(sub$NMDS1,sub$NMDS2, cex=1.8, col="orange", pch=15) #works
arrows(sub$NMDS1, sub$NMDS2,sub$NMDS1-se.sub$NMDS1, sub$NMDS2, length=0.05, angle=90, code=2)
arrows(sub$NMDS1, sub$NMDS2,sub$NMDS1+se.sub$NMDS1, sub$NMDS2, length=0.05, angle=90, code=2)
arrows(sub$NMDS1, sub$NMDS2,sub$NMDS1, sub$NMDS2-se.sub$NMDS2, length=0.05, angle=90, code=2)
arrows(sub$NMDS1, sub$NMDS2,sub$NMDS1, sub$NMDS2+se.sub$NMDS2, length=0.05, angle=90, code=2)

sub <- subset(a,a$Group.1=="knapweed"& a$Group.2=="root" & a$Group.3=="knapweed")
se.sub <- subset(se,se$Group.1=="knapweed"& se$Group.2=="root" & se$Group.3=="knapweed")
points(sub$NMDS1,sub$NMDS2, cex=1.8, col="orange",pch=17) #works
arrows(sub$NMDS1, sub$NMDS2,sub$NMDS1-se.sub$NMDS1, sub$NMDS2, length=0.05, angle=90, code=2)
arrows(sub$NMDS1, sub$NMDS2,sub$NMDS1+se.sub$NMDS1, sub$NMDS2, length=0.05, angle=90, code=2)
arrows(sub$NMDS1, sub$NMDS2,sub$NMDS1, sub$NMDS2-se.sub$NMDS2, length=0.05, angle=90, code=2)
arrows(sub$NMDS1, sub$NMDS2,sub$NMDS1, sub$NMDS2+se.sub$NMDS2, length=0.05, angle=90, code=2)

sub <- subset(a,a$Group.1=="knapweed"& a$Group.2=="root" & a$Group.3=="native")
se.sub <- subset(se,se$Group.1=="knapweed"& se$Group.2=="root" & se$Group.3=="native")
points(sub$NMDS1,sub$NMDS2, cex=1.8, col="orange", pch=18) #works
arrows(sub$NMDS1, sub$NMDS2,sub$NMDS1-se.sub$NMDS1, sub$NMDS2, length=0.05, angle=90, code=2)
arrows(sub$NMDS1, sub$NMDS2,sub$NMDS1+se.sub$NMDS1, sub$NMDS2, length=0.05, angle=90, code=2)
arrows(sub$NMDS1, sub$NMDS2,sub$NMDS1, sub$NMDS2-se.sub$NMDS2, length=0.05, angle=90, code=2)
arrows(sub$NMDS1, sub$NMDS2,sub$NMDS1, sub$NMDS2+se.sub$NMDS2, length=0.05, angle=90, code=2)

############ native roots ##########
sub <- subset(a,a$Group.1=="native"& a$Group.2=="root" & a$Group.3=="cheat")
se.sub <- subset(se,se$Group.1=="native"& se$Group.2=="root" & se$Group.3=="cheat")
points(sub$NMDS1,sub$NMDS2, cex=1.8, col="blue", pch=19) #works
arrows(sub$NMDS1, sub$NMDS2,sub$NMDS1-se.sub$NMDS1, sub$NMDS2, length=0.05, angle=90, code=2)
arrows(sub$NMDS1, sub$NMDS2,sub$NMDS1+se.sub$NMDS1, sub$NMDS2, length=0.05, angle=90, code=2)
arrows(sub$NMDS1, sub$NMDS2,sub$NMDS1, sub$NMDS2-se.sub$NMDS2, length=0.05, angle=90, code=2)
arrows(sub$NMDS1, sub$NMDS2,sub$NMDS1, sub$NMDS2+se.sub$NMDS2, length=0.05, angle=90, code=2)
#
sub <- subset(a,a$Group.1=="native"& a$Group.2=="root" & a$Group.3=="spurge")
se.sub <- subset(se,se$Group.1=="native"& se$Group.2=="root" & se$Group.3=="spurge")
points(sub$NMDS1,sub$NMDS2, cex=1.8, col="blue", pch=15) #works
arrows(sub$NMDS1, sub$NMDS2,sub$NMDS1-se.sub$NMDS1, sub$NMDS2, length=0.05, angle=90, code=2)
arrows(sub$NMDS1, sub$NMDS2,sub$NMDS1+se.sub$NMDS1, sub$NMDS2, length=0.05, angle=90, code=2)
arrows(sub$NMDS1, sub$NMDS2,sub$NMDS1, sub$NMDS2-se.sub$NMDS2, length=0.05, angle=90, code=2)
arrows(sub$NMDS1, sub$NMDS2,sub$NMDS1, sub$NMDS2+se.sub$NMDS2, length=0.05, angle=90, code=2)

sub <- subset(a,a$Group.1=="native"& a$Group.2=="root" & a$Group.3=="knapweed")
se.sub <- subset(se,se$Group.1=="native"& se$Group.2=="root" & se$Group.3=="knapweed")
points(sub$NMDS1,sub$NMDS2, cex=1.8, col="blue",pch=17) #works
arrows(sub$NMDS1, sub$NMDS2,sub$NMDS1-se.sub$NMDS1, sub$NMDS2, length=0.05, angle=90, code=2)
arrows(sub$NMDS1, sub$NMDS2,sub$NMDS1+se.sub$NMDS1, sub$NMDS2, length=0.05, angle=90, code=2)
arrows(sub$NMDS1, sub$NMDS2,sub$NMDS1, sub$NMDS2-se.sub$NMDS2, length=0.05, angle=90, code=2)
arrows(sub$NMDS1, sub$NMDS2,sub$NMDS1, sub$NMDS2+se.sub$NMDS2, length=0.05, angle=90, code=2)

sub <- subset(a,a$Group.1=="native"& a$Group.2=="root" & a$Group.3=="native")
se.sub <- subset(se,se$Group.1=="native"& se$Group.2=="root" & se$Group.3=="native")
points(sub$NMDS1,sub$NMDS2, cex=1.8, col="blue",pch=18) #works
arrows(sub$NMDS1, sub$NMDS2,sub$NMDS1-se.sub$NMDS1, sub$NMDS2, length=0.05, angle=90, code=2)
arrows(sub$NMDS1, sub$NMDS2,sub$NMDS1+se.sub$NMDS1, sub$NMDS2, length=0.05, angle=90, code=2)
arrows(sub$NMDS1, sub$NMDS2,sub$NMDS1, sub$NMDS2-se.sub$NMDS2, length=0.05, angle=90, code=2)
arrows(sub$NMDS1, sub$NMDS2,sub$NMDS1, sub$NMDS2+se.sub$NMDS2, length=0.05, angle=90, code=2)
dev.off()

##############################################
######### Functional Group PERMANOVA ###########
##############################################
#########
# fungi #
#########
data <- read.xlsx("McTee_Data.xlsx",header=T, sheetName="Fungi_TRFLP_func")
#the top row is fragments lengths and values equal fluoresence
str(data)
head(data)
tail(data)
levels(data$litter)<-c("native","cheat","knapweed","spurge")
levels(data$litter) 
na.fail(data)
#roots
data <- subset(data, data$type=="root")
data1 <- data[-c(1:7)] #removes the factors
df1 <- sign(data1) #convert to binary
df1[c("location","site","site_func","litter","litter_func","type","code")] <- data[c(1:7)] #add factors back into binary sheet
head(df1)
tail(df1)
df <- df1[-c(146:152)] #this removes the factors
head(df)
#perMANOVA for functional group for litter
adonis(df~litter_func+site+litter_func:site, strata=df1$location, data=df1)
#shoots
data <- read.xlsx("McTee_Data.xlsx",header=T, sheetName="Fungi_TRFLP_func")
#the top row is fragments lengths and values equal fluoresence
str(data)
head(data)
tail(data)
levels(data$litter)<-c("native","cheat","knapweed","spurge")
levels(data$litter) 
na.fail(data)
data <- subset(data, data$type=="shoot")
data1 <- data[-c(1:7)] #removes the factors
df1 <- sign(data1) #convert to binary
df1[c("location","site","site_func","litter","litter_func","type","code")] <- data[c(1:7)] #add factors back into binary sheet
head(df1)
tail(df1)
df <- df1[-c(146:152)] #this removes the factors
head(df)
#perMANOVA for functional group for litter
adonis(df~litter_func+site+litter_func:site, strata=df1$location, data=df1)

############
# bacteria #
############
data <- read.xlsx("McTee_Data.xlsx",header=T, sheetName="Bacteria_TRFLP_func")
rowSums(data1) #row 21 and 65 have no data
data<-data[-c(18,70),] #removes row 18 and 70, the analysis won't run correctly, otherwise
#In other analysis, I had to remove rows 21 and 70. But in this analysis
#the top row is fragments lengths and values equal fluoresence
str(data)
head(data)
tail(data)
levels(data$litter)<-c("native","cheat","knapweed","spurge")
levels(data$litter) #this confirms the code above got rid of native
na.fail(data) #passes without NA
#root
data<- subset(data, data$type=="root")
df1 <- sign(data1)
data1 <- data[-c(1:7)] #removes the factors
df1 <- sign(data1) #convert to binary
df1[c("location","site","site_func","litter","litter_func","type","code")] <- data[c(1:7)] #add factors back into binary sheet
head(df1)
tail(df1)
df <- df1[-c(106:112)] #this removes the factors
head(df)
#perMANOVA for functional group for litter
adonis(df~litter_func+site+litter_func:site, strata=df1$location, data=df1)
#shoot
data <- read.xlsx("McTee_Data.xlsx",header=T, sheetName="Bacteria_TRFLP_func")
rowSums(data1) #row 21 and 65 have no data
data<-data[-c(18,70),] #removes row 18 and 70, the analysis won't run correctly, otherwise
#In other analysis, I had to remove rows 21 and 70. But in this analysis
#the top row is fragments lengths and values equal fluoresence
str(data)
head(data)
tail(data)
levels(data$litter)<-c("native","cheat","knapweed","spurge")
levels(data$litter) #this confirms the code above got rid of native
na.fail(data) #passes without NA
data<- subset(data, data$type=="shoot")
df1 <- sign(data1)
data1 <- data[-c(1:7)] #removes the factors
df1 <- sign(data1) #convert to binary
df1[c("location","site","site_func","litter","litter_func","type","code")] <- data[c(1:7)] #add factors back into binary sheet
head(df1)
tail(df1)
df <- df1[-c(106:112)] #this removes the factors
head(df)
#perMANOVA for functional group for litter
adonis(df~litter_func+site+litter_func:site, strata=df1$location, data=df1)
##############################################
